# Supplementary material for: Study of Biological Activities and ADMET-Related Properties of Salicylanilide-Based Peptidomimetics
Source: Int J Mol Sci. 2022 Oct 1;23(19):11648. doi: 10.3390/ijms231911648 (PMC9569995; doi:10.3390/ijms231911648)
Supplement: Supplementary file 1 [file ijms-23-11648-s001.zip]

Archive with 1 entries (1 files):
- ijms-1940637-supplementary.pdf
